# Supplementary material for: In Vitro and Ex Vivo Evaluation of a Multi-Target Combination of Plant Extracts and Policosanols: Effects in Mitigating Heart Inflammation and Oxidative Stress
Source: Foods. 2026 Apr 25;15(9):1500. doi: 10.3390/foods15091500 (PMC13164558; doi:10.3390/foods15091500)
Supplement: Supplementary file 1 [file foods-15-01500-s001.zip]

Archive with 1 entries (1 files):
- foods-4241185-supplementary.pdf
